# Supplementary material for: Phenylalanine 15N enrichment likely indicates fungal‐derived organic nutrient acquisition in mycoheterotrophic plants across fungal guilds
Source: New Phytol. 2026 Apr 29;250(6):3990–4001. doi: 10.1111/nph.71154 (PMC13193498; doi:10.1111/nph.71154)
Supplement: Supplementary file 2 — Table S1 Mean (±SD) values of δ13C, δ15N, ε13C, ε15N, δ15NGlu, δ15NPhe, ε15NGlu, ε15NPhe, and estimated trophic position (TP) for fully mycoheterotrophic plants associated with AM, ECM, and SAP fungi; a partially mycoheterotrophic plant associated with ECM; an orchid associated with rhizoctonia; a presumed autotrophic plant with significant 13C enrichment; and the co‐occurring autotrophic plants, deadwood, and fungal partners at each study site. Table S2 Individual values of δ13C, δ15N, ε13C, ε15N, C and N concentrations, δ15NGlu, δ15NPhe, ε15NGlu, ε15NPhe, and estimated trophic position (TP) for fully mycoheterotrophic plants associated with AM, ECM, and SAP fungi; a partially mycoheterotrophic plant associated with ECM; an orchid associated with rhizoctonia; a presumed autotrophic plant with significant 13C enrichment; and the co‐occurring autotrophic plants, deadwood, and fungal partners. Please note: Wiley is not responsible for the content or functionality of any Supporting Information supplied by the authors. Any queries (other than missing material) should be directed to the New Phytologist Central Office. [file NPH-250-3990-s002.xlsx]

## Sheet: Sheet1
New Phytologist Supporting Information Tables S1–S2
Article title: Phenylalanine 15N enrichment likely indicates fungal-derived organic nutrient acquisition in mycoheterotrophic plants across fungal guilds
Authors: Kenji Suetsugu, Chikage Yoshimizu, Jun Matsubayashi, Ichiro Tayasu
Article acceptance date: 19 March 2026

## Sheet: Table S1
Table S1. Mean (± SD) values of δ13C, δ15N, ε13C, ε15N, δ15NGlu, δ15NPhe, ε15NGlu, ε15NPhe, and estimated trophic position (TP) for fully mycoheterotrophic plants associated with AM, ECM, and SAP fungi; a partially mycoheterotrophic plant associated with ECM; an orchid associated with rhizoctonia; a presumed autotrophic plant with significant 13C enrichment; and the co-occurring autotrophic plant…
Site	Location	Latitude (°N)	Longitude (°E)	Collection date	Category	Species	δ13C (‰)	δ15N (‰)	ε13C (‰)	ε15N (‰)	δ15NGlu (‰)	δ15NPhe (‰)	ε15NGlu (‰)	ε15NPhe (‰)	TP
P1	Taka-cho, Taka-gun, Hyogo Pref., Japan	35.0284	134.898	20240808	AM-associated FMH	Burmannia championii	-29.4 ± 0.0	0.9 ± 0.0	5.8 ± 0.0	6.0 ± 0.0	3.7 ± 0.5	11.0 ± 0.3	7.4 ± 0.5	5.5 ± 0.3	1.2 ± 0.0
	Taka-cho, Taka-gun, Hyogo Pref., Japan	35.0284	134.898	20240808	AM-associated FMH	Sciaphila japonica	-31.0453	-1.28961	4.14678	3.8847	NA	NA	NA	NA	NA
	Taka-cho, Taka-gun, Hyogo Pref., Japan	35.0284	134.898	20240808	Understory vegetation	Autotroph	-35.2 ± 1.3	-5.2 ± 1.3	0.0 ± 1.3	0.0 ± 1.3	-3.6 ± 0.7	5.6 ± 0.1	0.1 ± 0.8	0.1 ± 0.1	0.9 ± 0.1
	Taka-cho, Taka-gun, Hyogo Pref., Japan	35.0284	134.898	20240808	Canopy trees	Autotroph	-32.851	-4.12658	2.34103	1.04772	-3.91011	5.36222	-0.234301	-0.130126	0.88522
P2	Nabari-shi, Mie Pref., Japan	34.5571	136.109	20240804	AM-associated FMH	Sciaphila tosaensis	-29.5797	4.51163	4.69746	6.86791	9.77739	20.0667	11.2283	11.0766	0.751407
	Nabari-shi, Mie Pref., Japan	34.5571	136.109	20240804	Understory vegetation	Autotroph	-34.3 ± 3.6	-2.4 ± 0.6	0.0 ± 3.6	0.0 ± 0.6	-1.6 ± 1.6	8.2 ± 1.2	-0.1 ± 1.6	-0.8 ± 1.2	0.8 ± 0.4
	Nabari-shi, Mie Pref., Japan	34.5571	136.109	20240804	Canopy trees	Autotroph	-29.6642	-2.88528	4.61293	-0.529006	-1.22667	10.6519	0.224191	1.66183	0.542291
P3	Higashiomi-shi, Shiga Pref., Japan	35.0769	136.235	20240803	AM-associated FMH	Burmannia cryptopetala	-27.6 ± 0.4	2.4 ± 0.3	7.5 ± 0.4	7.2 ± 0.3	7.4 ± 0.6	16.8 ± 0.5	12.7 ± 0.6	11.3 ± 0.5	0.9 ± 0.0
	Higashiomi-shi, Shiga Pref., Japan	35.0769	136.235	20240803	Mycorrhizal roots of AM-associated FMH	Burmannia cryptopetala (root)	-27.8 ± 0.5	-3.2 ± 0.9	7.4 ± 0.5	1.6 ± 0.9	7.5 ± 0.3	5.1 ± 0.7	12.7 ± 0.3	-0.4 ± 0.7	2.4 ± 0.1
	Higashiomi-shi, Shiga Pref., Japan	35.0769	136.235	20240803	ECM-associated FMH	Monotropa uniflora	-27.8 ± 0.1	7.4 ± 0.5	7.3 ± 0.1	12.2 ± 0.5	8.7 ± 1.1	24.0 ± 0.8	14.0 ± 1.1	18.5 ± 0.8	0.1 ± 0.2
	Higashiomi-shi, Shiga Pref., Japan	35.0769	136.235	20240803	Understory vegetation	Autotroph	-35.1 ± 2.2	-4.8 ± 1.6	0.0 ± 2.2	0.0 ± 1.6	-4.2 ± 3.7	7.0 ± 4.1	1.0 ± 3.7	1.4 ± 4.1	0.6 ± 0.1
	Higashiomi-shi, Shiga Pref., Japan	35.0769	136.235	20240803	Canopy trees	Autotroph	-30.6 ± 1.7	-4.8 ± 1.4	4.5 ± 1.7	0.0 ± 1.4	-7.28516	2.63467	-2.04468	-2.88291	0.800022
P4	Ena-shi, Gifu Pref., Japan	35.4522	137.335	20240801	AM-associated FMH	Petrosavia sakuraii	-29.7 ± 0.1	2.0 ± 0.2	5.2 ± 0.1	6.9 ± 0.2	3.28296	15.2537	7.10845	4.15093	0.530164
	Ena-shi, Gifu Pref., Japan	35.4522	137.335	20240801	Understory vegetation	Autotroph	-34.9 ± 0.8	-5.0 ± 1.9	0.0 ± 0.8	0.0 ± 1.9	-4.9261	10.8699	-1.10061	-0.232844	0.0268361
	Ena-shi, Gifu Pref., Japan	35.4522	137.335	20240801	Canopy trees	Autotroph	-30.2 ± 2.8	-3.1 ± 2.0	4.6 ± 2.8	1.9 ± 2.0	-2.72488	11.3356	1.10061	0.232844	0.255196
P5	Shizuoka-shi, Shizuoka Pref., Japan	34.9696	138.439	20230503	ECM-associated FMH	Lecanorchis kiusiana (fruiting individuals)	-26.7 ± 0.5	3.9 ± 1.1	6.3 ± 0.5	8.9 ± 1.1	10.1 ± 1.8	21.5 ± 1.5	15.2 ± 1.8	17.0 ± 1.5	0.6 ± 0.1
	Shizuoka-shi, Shizuoka Pref., Japan	34.9696	138.439	20230503	ECM-associated FMH	Lecanorchis kiusiana (emerging individuals)	-25.4 ± 0.4	4.7 ± 1.1	7.6 ± 0.4	9.7 ± 1.1	6.4 ± 0.8	17.5 ± 1.6	11.5 ± 0.8	13.0 ± 1.6	0.6 ± 0.1
	Shizuoka-shi, Shizuoka Pref., Japan	34.9696	138.439	20230503	SAP-associated FMH	Gastrodia nipponica	-23.5309	-0.82488	9.5032	4.12535	3.38448	16.3964	8.49976	11.8575	0.393165
	Shizuoka-shi, Shizuoka Pref., Japan	34.9696	138.439	20230503	ECM-associated PMH	Platanthera minor	-29.5 ± 0.8	9.3 ± 2.1	3.6 ± 0.8	14.3 ± 2.1	12.5 ± 1.7	25.9 ± 1.2	17.6 ± 1.7	21.4 ± 1.2	0.3 ± 0.1
	Shizuoka-shi, Shizuoka Pref., Japan	34.9696	138.439	20230503	Understory vegetation	Autotroph	-33.0 ± 2.4	-5.0 ± 3.4	0.0 ± 2.4	0.0 ± 3.4	NA	NA	NA	NA	NA
	Shizuoka-shi, Shizuoka Pref., Japan	34.9696	138.439	20230503	Canopy trees	Autotroph	-32.4 ± 0.4	-6.1 ± 0.4	0.7 ± 0.4	-1.1 ± 0.4	-5.1 ± 1.1	4.5 ± 1.3	0.0 ± 1.0	0.0 ± 1.3	0.8 ± 0.2
P6	Kozushima Island, Tokyo Metropolis, Japan	34.2317	139.164	20240720	AM-associated FMH	Burmannia championii	-31.7022	3.76217	5.06182	7.28846	6.11851	17.1525	7.21311	11.0006	0.653425
	Kozushima Island, Tokyo Metropolis, Japan	34.2317	139.164	20240720	Rhizoctonia-associated orchid	Goodyera velutina	-34.7 ± 0.0	-1.6 ± 0.1	2.0 ± 0.0	1.9 ± 0.1	-0.764795	11.2413	0.329801	5.08951	0.525508
	Kozushima Island, Tokyo Metropolis, Japan	34.2317	139.164	20240720	Understory vegetation	Autotroph	-36.8 ± 0.5	-3.5 ± 0.3	0.0 ± 0.5	0.0 ± 0.3	-1.0946	6.15183	0	0	1.15179
P7	Yokohama-shi, Kanagawa Pref., Japan	35.5018	139.509	20180924	SAP-associated FMH	Gastrodia pubilabiata	-20.2 ± 1.2	-0.4 ± 1.7	14.1 ± 1.2	4.3 ± 1.7	1.8 ± 1.9	12.1 ± 3.7	NA	NA	0.7 ± 0.2
	Yokohama-shi, Kanagawa Pref., Japan	35.5018	139.509	20180924	SAP fungus	Resinicium sp.	-19.8 ± 0.3	-5.2 ± 1.1	14.4 ± 0.3	-0.5 ± 1.1	0.2 ± 0.3	-4.2 ± 0.9	NA	NA	2.7 ± 0.1
	Yokohama-shi, Kanagawa Pref., Japan	35.5018	139.509	20180924	Understory vegetation	Autotroph	-34.3 ± 0.6	-4.7 ± 1.0	0.0 ± 0.6	0.0 ± 1.0	NA	NA	NA	NA	NA
	Yokohama-shi, Kanagawa Pref., Japan	35.5018	139.509	20180924	Deadwood	Deadwood	-22.3 ± 1.4	-2.6 ± 1.4	12.0 ± 1.4	2.1 ± 1.4	-1.2 ± 1.4	1.4 ± 0.1	NA	NA	1.8 ± 0.2
P8	Takasu-cho, Kamikawa-gun, Hokkaido Pref., Japan	43.8011	142.268	20240728	SAP-associated FMH	Cremastra aphylla	-23.3 ± 0.6	7.3 ± 0.6	9.1 ± 0.6	10.5 ± 0.6	11.3 ± 1.5	17.6 ± 0.6	13.4 ± 1.5	7.5 ± 0.6	1.3 ± 0.1
	Takasu-cho, Kamikawa-gun, Hokkaido Pref., Japan	43.8011	142.268	20240728	Presumed autotroph	Trillium camschatcense	-30.1 ± 0.3	-1.4 ± 0.2	2.3 ± 0.3	1.9 ± 0.2	-0.289054	7.62617	1.866	-2.52994	1.06379
	Takasu-cho, Kamikawa-gun, Hokkaido Pref., Japan	43.8011	142.268	20240728	Understory vegetation	Autotroph	-32.4 ± 0.8	-3.3 ± 0.5	0.0 ± 0.8	0.0 ± 0.5	-2.22267	11.4634	-0.0676098	1.30727	0.304467
	Takasu-cho, Kamikawa-gun, Hokkaido Pref., Japan	43.8011	142.268	20240728	Canopy trees	Autotroph	-32.5 ± 0.9	-3.7 ± 0.8	-0.1 ± 0.9	-0.4 ± 0.8	-2.08745	8.84885	0.0676098	-1.30727	0.666277
P9	Shibecha-cho, Kawakami-gun, Hokkaido Pref., Japan	43.4062	144.643	20240801	Presumed autotroph	Trillium camschatcense	-29.9 ± 0.8	-2.5 ± 1.0	2.4 ± 0.8	2.3 ± 1.0	-4.2 ± 0.8	4.0 ± 1.0	-1.6 ± 0.8	-2.7 ± 1.0	1.0 ± 0.0
	Shibecha-cho, Kawakami-gun, Hokkaido Pref., Japan	43.4062	144.643	20240801	Understory vegetation	Autotroph	-32.3 ± 1.5	-4.7 ± 0.8	0.0 ± 1.5	0.0 ± 0.8	-5.68591	6.90634	-3.13756	0.253561	0.448388
	Shibecha-cho, Kawakami-gun, Hokkaido Pref., Japan	43.4062	144.643	20240801	Canopy trees	Autotroph	-30.9 ± 0.9	-1.7 ± 0.9	1.4 ± 0.9	3.1 ± 0.9	0.589208	6.39922	3.13756	-0.253561	1.34079
AM, arbuscular mycorrhizal; ECM, ectomycorrhizal; SAP, saprotrophic; PMH, partial mycoheterotroph; FMH, full mycoheterotroph; NA, not available.
ε values represent enrichment factors (δsample − δreference) relative to co-occurring autotrophic reference plants. For bulk analysis, understory vegetation was used as the reference, whereas for amino acid ε¹⁵N, all autotrophic plants with amino acid measurements were used as references.
TP was calculated using the conventional equation and is interpreted here as a descriptive index.
Values are means ± SD; single measurements are shown without an SD.

## Sheet: Table S2
Table S2. Individual values of δ13C, δ15N, ε13C, ε15N, C and N concentrations, δ15NGlu, δ15NPhe, ε15NGlu, ε15NPhe, and estimated trophic position (TP) for fully mycoheterotrophic plants associated with AM, ECM, and SAP fungi; a partially mycoheterotrophic plant associated with ECM; an orchid associated with rhizoctonia; a presumed autotrophic plant with significant 13C enrichment; and the co-occu…
Site	Location	Latitude (°N)	Longitude (°E)	Collection date	Category	Species	δ13C (‰)	δ15N (‰)	ε13C (‰)	ε15N (‰)	C (mmol/g)	N (mmol/g)	δ15NGlu (‰)	δ15NPhe (‰)	ε15NGlu (‰)	ε15NPhe (‰)	TP
P1	Taka-cho, Taka-gun, Hyogo Pref., Japan	35.0284	134.898	20240808	AM-associated FMH	Burmannia championii	-29.3699	0.876312	5.82217	6.05062	42.771	2.25889	3.35824	10.7334	7.03405	5.24104	1.13485
P1	Taka-cho, Taka-gun, Hyogo Pref., Japan	35.0284	134.898	20240808	AM-associated FMH	Burmannia championii	-29.3846	0.870232	5.80742	6.04454	44.042	2.8522	4.03927	11.1868	7.71508	5.69448	1.1648
P1	Taka-cho, Taka-gun, Hyogo Pref., Japan	35.0284	134.898	20240808	AM-associated FMH	Sciaphila japonica	-31.0453	-1.28961	4.14678	3.8847	43.0018	3.92695	NA	NA	NA	NA	NA
P1	Taka-cho, Taka-gun, Hyogo Pref., Japan	35.0284	134.898	20240808	Autotroph (understory vegetation)	Cleyera japonica (seedling)	-33.735	-5.96054	1.45699	-0.786233	42.5845	0.95909	NA	NA	NA	NA	NA
P1	Taka-cho, Taka-gun, Hyogo Pref., Japan	35.0284	134.898	20240808	Autotroph (understory vegetation)	Cryptomeria japonica (seedling)	-34.2809	-7.58118	0.911087	-2.40687	45.573	0.777695	NA	NA	NA	NA	NA
P1	Taka-cho, Taka-gun, Hyogo Pref., Japan	35.0284	134.898	20240808	Autotroph (understory vegetation)	Cryptomeria japonica (seedling)	-34.6486	-6.62005	0.543417	-1.44574	52.066	0.712339	NA	NA	NA	NA	NA
P1	Taka-cho, Taka-gun, Hyogo Pref., Japan	35.0284	134.898	20240808	Autotroph (understory vegetation)	Diplomorpha trichotoma (seedling)	-36.2869	-4.64989	-1.0949	0.524418	44.537	2.58373	NA	NA	NA	NA	NA
P1	Taka-cho, Taka-gun, Hyogo Pref., Japan	35.0284	134.898	20240808	Autotroph (understory vegetation)	Eurya japonica (seedling)	-33.5802	-5.46463	1.6118	-0.290322	40.1862	1.42684	NA	NA	NA	NA	NA
P1	Taka-cho, Taka-gun, Hyogo Pref., Japan	35.0284	134.898	20240808	Autotroph (understory vegetation)	Eurya japonica (seedling)	-34.1852	-4.43585	1.00682	0.738455	40.4423	1.10577	NA	NA	NA	NA	NA
P1	Taka-cho, Taka-gun, Hyogo Pref., Japan	35.0284	134.898	20240808	Autotroph (understory vegetation)	Lindera umbellata var. umbellata	-36.6825	-5.32817	-1.49048	-0.15387	45.832	1.91051	NA	NA	NA	NA	NA
P1	Taka-cho, Taka-gun, Hyogo Pref., Japan	35.0284	134.898	20240808	Autotroph (understory vegetation)	Lindera umbellata var. umbellata	-36.7487	-3.20502	-1.55668	1.96928	46.1611	2.2709	NA	NA	NA	NA	NA
P1	Taka-cho, Taka-gun, Hyogo Pref., Japan	35.0284	134.898	20240808	Autotroph (understory vegetation)	Mitchella undulata	-35.3941	-3.82432	-0.202107	1.34999	41.8086	1.27281	-4.08693	5.63533	-0.411122	0.142984	0.826018
P1	Taka-cho, Taka-gun, Hyogo Pref., Japan	35.0284	134.898	20240808	Autotroph (understory vegetation)	Rubus microphyllus	-36.378	-4.67341	-1.18595	0.500895	42.8584	1.76707	-3.03038	5.47949	0.645424	-0.0128573	0.985543
P1	Taka-cho, Taka-gun, Hyogo Pref., Japan	35.0284	134.898	20240808	Autotroph (canopy trees)	Chamaecyparis obtusa	-32.851	-4.12658	2.34103	1.04772	48.6362	1.10355	-3.91011	5.36222	-0.234301	-0.130126	0.88522
P2	Nabari-shi, Mie Pref., Japan	34.5571	136.109	20240804	AM-associated FMH	Sciaphila tosaensis	-29.5797	4.51163	4.69746	6.86791	45.7866	4.11329	9.77739	20.0667	11.2283	11.0766	0.751407
P2	Nabari-shi, Mie Pref., Japan	34.5571	136.109	20240804	Autotroph (understory vegetation)	Cocculus trilobus	-35.2628	-2.22339	-0.985629	0.132888	43.4753	2.59987	NA	NA	NA	NA	NA
P2	Nabari-shi, Mie Pref., Japan	34.5571	136.109	20240804	Autotroph (understory vegetation)	Parthenocissus tricuspidata	-28.9299	-3.18975	5.34725	-0.833477	40.5908	2.21028	-2.69581	9.012	-1.24495	0.0219147	0.564762
P2	Nabari-shi, Mie Pref., Japan	34.5571	136.109	20240804	Autotroph (understory vegetation)	Rhynchosia acuminatifolia	-36.6458	-2.27634	-2.36872	0.0799364	43.3551	3.50969	-0.430105	7.30633	1.02076	-1.68375	1.08731
P2	Nabari-shi, Mie Pref., Japan	34.5571	136.109	20240804	Autotroph (understory vegetation)	Smilax china	-36.27	-1.73562	-1.9929	0.620652	44.5656	2.17933	NA	NA	NA	NA	NA
P2	Nabari-shi, Mie Pref., Japan	34.5571	136.109	20240804	Autotroph (canopy trees)	Cryptomeria japonica	-29.6642	-2.88528	4.61293	-0.529006	51.4629	0.688053	-1.22667	10.6519	0.224191	1.66183	0.542291
P3	Higashiomi-shi, Shiga Pref., Japan	35.0769	136.235	20240803	ECM-associated FMH	Monotropa uniflora	-27.7515	7.7763	7.37605	12.5625	43.5529	2.44006	9.4003	23.471	14.6408	17.9534	0.253861
P3	Higashiomi-shi, Shiga Pref., Japan	35.0769	136.235	20240803	ECM-associated FMH	Monotropa uniflora	-27.9002	7.05534	7.22735	11.8416	45.2064	2.91851	7.90057	24.6006	13.1411	19.0831	-0.092114
P3	Higashiomi-shi, Shiga Pref., Japan	35.0769	136.235	20240803	AM-associated FMH	Burmannia cryptopetala	-27.9287	2.12678	7.19884	6.91303	43.7907	3.94594	7.87629	17.1681	13.1168	11.6505	0.882662
P3	Higashiomi-shi, Shiga Pref., Japan	35.0769	136.235	20240803	AM-associated FMH	Burmannia cryptopetala	-27.2993	2.60844	7.82826	7.39468	44.2348	3.91491	6.98499	16.4242	12.2255	10.9066	0.863262
P3	Higashiomi-shi, Shiga Pref., Japan	35.0769	136.235	20240803	Autotroph (understory vegetation)	Gamblea innovans (seedling)	-35.7934	-6.37702	-0.665828	-1.59078	45.5014	1.8368	-6.80264	4.03411	-1.56215	-1.48347	0.679376
P3	Higashiomi-shi, Shiga Pref., Japan	35.0769	136.235	20240803	Autotroph (understory vegetation)	Mitchella undulata	-35.7975	-5.01681	-0.669902	-0.230564	42.0185	1.48721	NA	NA	NA	NA	NA
P3	Higashiomi-shi, Shiga Pref., Japan	35.0769	136.235	20240803	Autotroph (understory vegetation)	Quercus sessilifolia (seedling)	-31.9935	-2.63172	3.1341	2.15452	46.8568	1.73538	-1.63365	9.88395	3.60683	4.36638	0.589789
P3	Higashiomi-shi, Shiga Pref., Japan	35.0769	136.235	20240803	Autotroph (understory vegetation)	Smilax china	-36.9259	-5.11942	-1.79837	-0.33318	44.8117	2.08248	NA	NA	NA	NA	NA
P3	Higashiomi-shi, Shiga Pref., Japan	35.0769	136.235	20240803	Autotroph (canopy trees)	Chamaecyparis obtusa	-29.3678	-5.76095	5.75973	-0.974707	49.1617	0.991017	-7.28516	2.63467	-2.04468	-2.88291	0.800022
P3	Higashiomi-shi, Shiga Pref., Japan	35.0769	136.235	20240803	Autotroph (canopy trees)	Cleyera japonica	-31.8386	-3.75389	3.28891	1.03236	45.3831	1.28201	NA	NA	NA	NA	NA
P3	Higashiomi-shi, Shiga Pref., Japan	35.0769	136.235	20240803	Mycorrhizal roots of AM-associated FMH	Burmannia cryptopetala (root)	-28.1253	-3.85877	7.00227	0.927472	44.7585	3.42993	7.26939	5.65851	12.5099	0.140932	2.31722
P3	Higashiomi-shi, Shiga Pref., Japan	35.0769	136.235	20240803	Mycorrhizal roots of AM-associated FMH	Burmannia cryptopetala (root)	-27.3828	-2.56044	7.74474	2.2258	44.5416	3.45996	7.70229	4.60712	12.9428	-0.910456	2.51252
P4	Ena-shi, Gifu Pref., Japan	35.4522	137.335	20240801	AM-associated FMH	Petrosavia sakuraii	-29.7569	2.05957	5.10409	7.02905	48.6976	2.12677	3.28296	15.2537	7.10845	4.15093	0.530164
P4	Ena-shi, Gifu Pref., Japan	35.4522	137.335	20240801	AM-associated FMH	Petrosavia sakuraii	-29.6398	1.84573	5.22121	6.81521	51.7803	2.31636	NA	NA	NA	NA	NA
P4	Ena-shi, Gifu Pref., Japan	35.4522	137.335	20240801	Autotroph (understory vegetation)	Eurya japonica (seedling)	-34.2596	-3.6378	0.60141	1.33168	40.8877	0.782287	NA	NA	NA	NA	NA
P4	Ena-shi, Gifu Pref., Japan	35.4522	137.335	20240801	Autotroph (understory vegetation)	Ilex pedunculosa (seedling)	-34.7637	-5.59904	0.0972644	-0.629563	48.5112	1.59385	-4.9261	10.8699	-1.10061	-0.232844	0.0268361
P4	Ena-shi, Gifu Pref., Japan	35.4522	137.335	20240801	Autotroph (understory vegetation)	Smilax china	-35.993	-3.30889	-1.13204	1.66059	43.5879	1.73047	NA	NA	NA	NA	NA
P4	Ena-shi, Gifu Pref., Japan	35.4522	137.335	20240801	Autotroph (understory vegetation)	Toxicodendron orientale subsp. orientale	-34.4276	-7.33218	0.433361	-2.36271	45.7398	2.17361	NA	NA	NA	NA	NA
P4	Ena-shi, Gifu Pref., Japan	35.4522	137.335	20240801	Autotroph (canopy trees)	Camellia japonica	-32.2145	-1.7122	2.64651	3.25728	43.6157	1.94586	-2.72488	11.3356	1.10061	0.232844	0.255196
P4	Ena-shi, Gifu Pref., Japan	35.4522	137.335	20240801	Autotroph (canopy trees)	Pinus densiflora	-28.2689	-4.5003	6.59208	0.46918	51.6621	1.54276	NA	NA	NA	NA	NA
P5	Shizuoka-shi, Shizuoka Pref., Japan	34.9696	138.439	20230503	ECM-associated PMH	Platanthera minor	-30.4053	7.04636	2.6288	11.9966	42.8089	2.83437	10.5681	24.8903	15.6833	20.3514	0.220758
P5	Shizuoka-shi, Shizuoka Pref., Japan	34.9696	138.439	20230503	ECM-associated PMH	Platanthera minor	-28.8079	9.6644	4.22614	14.6146	40.5084	3.09494	13.222	25.6675	18.3373	21.1286	0.467703
P5	Shizuoka-shi, Shizuoka Pref., Japan	34.9696	138.439	20230503	ECM-associated PMH	Platanthera minor	-29.2388	11.233	3.79524	16.1832	42.2831	3.55845	13.6262	27.2403	18.7414	22.7014	0.31393
P5	Shizuoka-shi, Shizuoka Pref., Japan	34.9696	138.439	20230503	SAP-associated FMH	Gastrodia nipponica	-23.5309	-0.82488	9.5032	4.12535	43.8452	5.74086	3.38448	16.3964	8.49976	11.8575	0.393165
P5	Shizuoka-shi, Shizuoka Pref., Japan	34.9696	138.439	20230503	ECM-associated FMH	Lecanorchis kiusiana (fruiting individual)	-27.405	3.06739	5.62908	8.01762	46.5572	2.15392	9.88642	20.6278	15.0017	16.0889	0.691922
P5	Shizuoka-shi, Shizuoka Pref., Japan	34.9696	138.439	20230503	ECM-associated FMH	Lecanorchis kiusiana (fruiting individual)	-26.8288	3.30531	6.20529	8.25553	45.7604	2.21833	10.3297	20.9824	15.445	16.4435	0.703588
P5	Shizuoka-shi, Shizuoka Pref., Japan	34.9696	138.439	20230503	ECM-associated FMH	Lecanorchis kiusiana (fruiting individual)	-26.3007	3.78516	6.7334	8.73539	45.6784	2.0943	7.8093	20.7833	12.9246	16.2444	0.398164
P5	Shizuoka-shi, Shizuoka Pref., Japan	34.9696	138.439	20230503	ECM-associated FMH	Lecanorchis kiusiana (fruiting individual)	-26.3267	5.54026	6.70734	10.4905	46.2059	2.32836	12.2928	23.8022	17.4081	19.2633	0.590872
P5	Shizuoka-shi, Shizuoka Pref., Japan	34.9696	138.439	20230503	ECM-associated FMH	Lecanorchis kiusiana (emerging individual)	-25.4719	5.3457	7.56214	10.2959	42.5052	4.82912	7.05629	18.8132	12.1716	14.2743	0.558299
P5	Shizuoka-shi, Shizuoka Pref., Japan	34.9696	138.439	20230503	ECM-associated FMH	Lecanorchis kiusiana (emerging individual)	-25.7696	3.48072	7.26451	8.43094	42.2696	5.00958	5.48808	15.6906	10.6034	11.1517	0.762824
P5	Shizuoka-shi, Shizuoka Pref., Japan	34.9696	138.439	20230503	ECM-associated FMH	Lecanorchis kiusiana (emerging individual)	-24.9659	5.33764	8.0682	10.2879	42.8356	4.45044	6.60149	18.0314	11.7168	13.4925	0.601325
P5	Shizuoka-shi, Shizuoka Pref., Japan	34.9696	138.439	20230503	Autotroph (understory vegetation)	Ardisia pusilla	-34.3974	-8.5967	-1.36332	-3.64647	46.109	1.28411	NA	NA	NA	NA	NA
P5	Shizuoka-shi, Shizuoka Pref., Japan	34.9696	138.439	20230503	Autotroph (understory vegetation)	Ardisia pusilla	-33.7184	-8.66958	-0.684323	-3.71935	46.4939	1.20865	NA	NA	NA	NA	NA
P5	Shizuoka-shi, Shizuoka Pref., Japan	34.9696	138.439	20230503	Autotroph (understory vegetation)	Eurya japonica var. japonica	-34.1461	-8.54609	-1.11199	-3.59586	42.5853	1.40671	NA	NA	NA	NA	NA
P5	Shizuoka-shi, Shizuoka Pref., Japan	34.9696	138.439	20230503	Autotroph (understory vegetation)	Eurya japonica var. japonica	-35.1332	-6.42594	-2.09908	-1.47571	42.2385	1.24778	NA	NA	NA	NA	NA
P5	Shizuoka-shi, Shizuoka Pref., Japan	34.9696	138.439	20230503	Autotroph (understory vegetation)	Eurya japonica var. japonica	-34.9264	-6.06311	-1.89234	-1.11288	41.1155	1.17334	NA	NA	NA	NA	NA
P5	Shizuoka-shi, Shizuoka Pref., Japan	34.9696	138.439	20230503	Autotroph (understory vegetation)	Eurya japonica var. japonica	-34.6467	-4.89303	-1.61263	0.0571935	42.3657	1.22563	NA	NA	NA	NA	NA
P5	Shizuoka-shi, Shizuoka Pref., Japan	34.9696	138.439	20230503	Autotroph (understory vegetation)	Smilax china	-34.2383	-6.75648	-1.20422	-1.80625	43.8495	0.865852	NA	NA	NA	NA	NA
P5	Shizuoka-shi, Shizuoka Pref., Japan	34.9696	138.439	20230503	Autotroph (understory vegetation)	Smilax china	-35.6379	-6.92654	-2.60377	-1.97631	43.8835	1.23245	NA	NA	NA	NA	NA
P5	Shizuoka-shi, Shizuoka Pref., Japan	34.9696	138.439	20230503	Autotroph (understory vegetation)	Wisteria floribunda	-29.536	-0.708404	3.49813	4.24182	46.2375	2.46699	NA	NA	NA	NA	NA
P5	Shizuoka-shi, Shizuoka Pref., Japan	34.9696	138.439	20230503	Autotroph (understory vegetation)	Wisteria floribunda	-29.9373	-0.647185	3.09681	4.30304	46.5249	3.81716	NA	NA	NA	NA	NA
P5	Shizuoka-shi, Shizuoka Pref., Japan	34.9696	138.439	20230503	Autotroph (understory vegetation)	Wisteria floribunda	-29.8451	-0.552659	3.18903	4.39757	46.51	3.61615	NA	NA	NA	NA	NA
P5	Shizuoka-shi, Shizuoka Pref., Japan	34.9696	138.439	20230503	Autotroph (understory vegetation)	Wisteria floribunda	-30.2464	-0.617017	2.78771	4.33321	47.1288	3.99111	NA	NA	NA	NA	NA
P5	Shizuoka-shi, Shizuoka Pref., Japan	34.9696	138.439	20230503	Autotroph (canopy trees)	Castanopsis sieboldii (branches)	-32.4656	-6.47528	0.56848	-1.52505	45.5898	0.860118	-5.40069	5.65964	-0.285403	1.12074	0.649957
P5	Shizuoka-shi, Shizuoka Pref., Japan	34.9696	138.439	20230503	Autotroph (canopy trees)	Castanopsis sieboldii (branches)	-32.191	-6.57105	0.843055	-1.62082	45.7598	0.770749	-6.61311	4.29754	-1.49782	-0.241362	0.669652
P5	Shizuoka-shi, Shizuoka Pref., Japan	34.9696	138.439	20230503	Autotroph (canopy trees)	Castanopsis sieboldii (branches)	-33.0568	-6.01861	-0.0227595	-1.06838	46.3698	0.843774	-5.24064	6.30212	-0.125358	1.76322	0.586478
P5	Shizuoka-shi, Shizuoka Pref., Japan	34.9696	138.439	20230503	Autotroph (canopy trees)	Castanopsis sieboldii (branches)	-32.662	-5.9924	0.372068	-1.04217	45.9444	0.730286	-5.97639	5.6228	-0.861102	1.0839	0.579055
P5	Shizuoka-shi, Shizuoka Pref., Japan	34.9696	138.439	20230503	Autotroph (canopy trees)	Castanopsis sieboldii (leaves)	-32.0487	-5.95208	0.985353	-1.00185	47.0434	1.24718	-5.27634	3.00222	-0.161052	-1.53668	1.01598
P5	Shizuoka-shi, Shizuoka Pref., Japan	34.9696	138.439	20230503	Autotroph (canopy trees)	Castanopsis sieboldii (leaves)	-32.2101	-5.54682	0.824015	-0.596592	47.4322	1.38862	-3.50318	5.08625	1.6121	0.547346	0.975075
P5	Shizuoka-shi, Shizuoka Pref., Japan	34.9696	138.439	20230503	Autotroph (canopy trees)	Castanopsis sieboldii (leaves)	-31.8202	-5.72727	1.21383	-0.777042	46.2419	1.40136	-3.70698	2.85138	1.4083	-1.68752	1.24232
P5	Shizuoka-shi, Shizuoka Pref., Japan	34.9696	138.439	20230503	Autotroph (canopy trees)	Castanopsis sieboldii (leaves)	-32.4836	-6.4773	0.550442	-1.52707	45.9276	1.15835	-5.20495	3.48926	-0.0896651	-1.04964	0.961289
P6	Kozushima Island, Tokyo Metropolis, Japan	34.2317	139.164	20240720	Rhizoctonia-associated orchid	Goodyera velutina	-34.7016	-1.56658	2.06241	1.95971	40.6925	2.24592	-0.764795	11.2413	0.329801	5.08951	0.525508
P6	Kozushima Island, Tokyo Metropolis, Japan	34.2317	139.164	20240720	Rhizoctonia-associated orchid	Goodyera velutina	-34.7688	-1.66638	1.99519	1.85992	40.8186	1.80982	NA	NA	NA	NA	NA
P6	Kozushima Island, Tokyo Metropolis, Japan	34.2317	139.164	20240720	AM-associated FMH	Burmannia championii	-31.7022	3.76217	5.06182	7.28846	43.784	3.14058	6.11851	17.1525	7.21311	11.0006	0.653425
P6	Kozushima Island, Tokyo Metropolis, Japan	34.2317	139.164	20240720	Autotroph (understory vegetation)	Viola grypoceras var. hichitoana	-36.434	-3.72334	0.329986	-0.197041	37.8556	2.68624	-1.0946	6.15183	0	0	1.15179
P6	Kozushima Island, Tokyo Metropolis, Japan	34.2317	139.164	20240720	Autotroph (understory vegetation)	Viola grypoceras var. hichitoana	-37.094	-3.32926	-0.329986	0.197041	38.4018	2.68697	NA	NA	NA	NA	NA
P7	Yokohama-shi, Kanagawa Pref., Japan	35.5018	139.509	20180924	SAP fungus	Resinicium sp.	-20.1504	-3.63128	14.1038	1.09696	41.7463	1.90519	0.381944	-3.50814	NA	NA	2.61712
P7	Yokohama-shi, Kanagawa Pref., Japan	35.5018	139.509	20180924	SAP fungus	Resinicium sp.	-19.4957	-5.55818	14.7585	-0.829936	39.8604	1.64252	0.328047	-3.57566	NA	NA	2.61891
P7	Yokohama-shi, Kanagawa Pref., Japan	35.5018	139.509	20180924	SAP fungus	Resinicium sp.	-19.8037	-5.56224	14.4505	-0.834002	40.3913	1.6048	0.471971	-4.27751	NA	NA	2.73019
P7	Yokohama-shi, Kanagawa Pref., Japan	35.5018	139.509	20180924	SAP fungus	Resinicium sp.	-19.8383	-6.00128	14.4159	-1.27304	39.1741	1.85927	-0.24409	-5.41649	NA	NA	2.78584
P7	Yokohama-shi, Kanagawa Pref., Japan	35.5018	139.509	20180924	SAP-associated FMH	Gastrodia pubilabiata	-20.188	0.303037	14.0662	5.03128	40.0007	2.42541	2.43397	13.8638	NA	NA	0.601336
P7	Yokohama-shi, Kanagawa Pref., Japan	35.5018	139.509	20180924	SAP-associated FMH	Gastrodia pubilabiata	-18.8633	-2.87827	15.3909	1.84997	39.3254	1.97067	-1.0011	6.95777	NA	NA	1.05804
P7	Yokohama-shi, Kanagawa Pref., Japan	35.5018	139.509	20180924	SAP-associated FMH	Gastrodia pubilabiata	-21.7548	0.515394	12.4994	5.24364	40.8721	2.79657	3.50138	15.3795	NA	NA	0.542349
P7	Yokohama-shi, Kanagawa Pref., Japan	35.5018	139.509	20180924	SAP-associated FMH	Gastrodia pubilabiata	-19.9572	0.500225	14.297	5.22847	39.1597	1.65132	2.06962	12.2762	NA	NA	0.762298
P7	Yokohama-shi, Kanagawa Pref., Japan	35.5018	139.509	20180924	Deadwood	Deadwood	-22.9789	-1.33649	11.2753	3.39175	47.7189	0.317363	-0.321193	1.59076	NA	NA	1.85369
P7	Yokohama-shi, Kanagawa Pref., Japan	35.5018	139.509	20180924	Deadwood	Deadwood	-21.5087	-3.87418	12.7455	0.854063	46.6474	0.170799	-2.49755	1.2608	NA	NA	1.61074
P7	Yokohama-shi, Kanagawa Pref., Japan	35.5018	139.509	20180924	Deadwood	Deadwood	-23.8187	-1.43304	10.4355	3.2952	47.0193	0.161986	0.438699	1.48633	NA	NA	1.96742
P7	Yokohama-shi, Kanagawa Pref., Japan	35.5018	139.509	20180924	Deadwood	Deadwood	-20.7432	-3.79288	13.511	0.935366	47.889	0.156995	-2.23647	1.36412	NA	NA	1.6315
P7	Yokohama-shi, Kanagawa Pref., Japan	35.5018	139.509	20180924	Autotroph (understory vegetation)	Aristolochia debilis	-34.8605	-3.60263	-0.606351	1.12561	41.1892	2.91755	NA	NA	NA	NA	NA
P7	Yokohama-shi, Kanagawa Pref., Japan	35.5018	139.509	20180924	Autotroph (understory vegetation)	Aristolochia debilis	-34.744	-3.64688	-0.489806	1.08136	41.4998	2.82923	NA	NA	NA	NA	NA
P7	Yokohama-shi, Kanagawa Pref., Japan	35.5018	139.509	20180924	Autotroph (understory vegetation)	Aristolochia debilis	-34.6366	-3.01637	-0.382382	1.71187	41.1479	2.8089	NA	NA	NA	NA	NA
P7	Yokohama-shi, Kanagawa Pref., Japan	35.5018	139.509	20180924	Autotroph (understory vegetation)	Aristolochia debilis	-34.6994	-2.96911	-0.445215	1.75913	40.9758	2.89009	NA	NA	NA	NA	NA
P7	Yokohama-shi, Kanagawa Pref., Japan	35.5018	139.509	20180924	Autotroph (understory vegetation)	Paederia foetida	-34.521	-5.21561	-0.26685	-0.487367	41.8685	3.17537	NA	NA	NA	NA	NA
P7	Yokohama-shi, Kanagawa Pref., Japan	35.5018	139.509	20180924	Autotroph (understory vegetation)	Paederia foetida	-33.3181	-4.76993	0.936098	-0.0416871	42.9185	2.68935	NA	NA	NA	NA	NA
P7	Yokohama-shi, Kanagawa Pref., Japan	35.5018	139.509	20180924	Autotroph (understory vegetation)	Paederia foetida	-34.366	-5.50422	-0.111795	-0.775973	42.8786	3.23983	NA	NA	NA	NA	NA
P7	Yokohama-shi, Kanagawa Pref., Japan	35.5018	139.509	20180924	Autotroph (understory vegetation)	Paederia foetida	-33.3698	-5.56857	0.884413	-0.840331	44.4217	3.0571	NA	NA	NA	NA	NA
P7	Yokohama-shi, Kanagawa Pref., Japan	35.5018	139.509	20180924	Autotroph (understory vegetation)	Pilea hamaoi	-34.5352	-5.63796	-0.281038	-0.909718	40.7887	2.54801	NA	NA	NA	NA	NA
P7	Yokohama-shi, Kanagawa Pref., Japan	35.5018	139.509	20180924	Autotroph (understory vegetation)	Pilea hamaoi	-34.6447	-4.17445	-0.39049	0.553788	43.0134	2.50532	NA	NA	NA	NA	NA
P7	Yokohama-shi, Kanagawa Pref., Japan	35.5018	139.509	20180924	Autotroph (understory vegetation)	Pilea hamaoi	-34.5514	-4.62786	-0.297253	0.100381	41.4026	2.53132	NA	NA	NA	NA	NA
P7	Yokohama-shi, Kanagawa Pref., Japan	35.5018	139.509	20180924	Autotroph (understory vegetation)	Pilea hamaoi	-33.0962	-5.12712	1.15804	-0.398875	44.1304	2.48771	NA	NA	NA	NA	NA
P7	Yokohama-shi, Kanagawa Pref., Japan	35.5018	139.509	20180924	Autotroph (understory vegetation)	Rubia argyi	-34.3265	-4.87069	-0.0722706	-0.142448	36.1572	3.10835	NA	NA	NA	NA	NA
P7	Yokohama-shi, Kanagawa Pref., Japan	35.5018	139.509	20180924	Autotroph (understory vegetation)	Rubia argyi	-34.7156	-6.02713	-0.46143	-1.29888	37.5933	4.14907	NA	NA	NA	NA	NA
P7	Yokohama-shi, Kanagawa Pref., Japan	35.5018	139.509	20180924	Autotroph (understory vegetation)	Rubia argyi	-34.5575	-5.7345	-0.303334	-1.00625	38.2702	3.6598	NA	NA	NA	NA	NA
P7	Yokohama-shi, Kanagawa Pref., Japan	35.5018	139.509	20180924	Autotroph (understory vegetation)	Rubia argyi	-33.1245	-5.15885	1.12966	-0.43061	41.643	2.23907	NA	NA	NA	NA	NA
P8	Takasu-cho, Kamikawa-gun, Hokkaido Pref., Japan	43.8011	142.268	20240728	SAP-associated FMH	Cremastra aphylla	-23.7132	7.71316	8.69235	10.9829	44.468	4.03112	12.3174	18.0832	14.4725	7.92711	1.34661
P8	Takasu-cho, Kamikawa-gun, Hokkaido Pref., Japan	43.8011	142.268	20240728	SAP-associated FMH	Cremastra aphylla	-22.927	6.8415	9.47861	10.1112	42.2387	3.08831	10.2369	17.1919	12.3919	7.03576	1.19013
P8	Takasu-cho, Kamikawa-gun, Hokkaido Pref., Japan	43.8011	142.268	20240728	Autotroph (understory vegetation)	Geum macrophyllum var. sachalinense	-31.9466	-3.13476	0.458993	0.134981	41.6067	2.10188	NA	NA	NA	NA	NA
P8	Takasu-cho, Kamikawa-gun, Hokkaido Pref., Japan	43.8011	142.268	20240728	Autotroph (understory vegetation)	Geum macrophyllum var. sachalinense	-31.6838	-3.85266	0.721759	-0.582919	42.4251	2.06275	NA	NA	NA	NA	NA
P8	Takasu-cho, Kamikawa-gun, Hokkaido Pref., Japan	43.8011	142.268	20240728	Autotroph (understory vegetation)	Geum macrophyllum var. sachalinense	-31.4048	-3.482	1.00082	-0.212258	41.9509	2.22002	NA	NA	NA	NA	NA
P8	Takasu-cho, Kamikawa-gun, Hokkaido Pref., Japan	43.8011	142.268	20240728	Autotroph (understory vegetation)	Persicaria filiformis	-33.0241	-3.71315	-0.618554	-0.443412	42.4746	2.35503	-2.22267	11.4634	-0.0676098	1.30727	0.304467
P8	Takasu-cho, Kamikawa-gun, Hokkaido Pref., Japan	43.8011	142.268	20240728	Autotroph (understory vegetation)	Persicaria filiformis	-33.7676	-3.5431	-1.36204	-0.273356	42.7976	1.89571	NA	NA	NA	NA	NA
P8	Takasu-cho, Kamikawa-gun, Hokkaido Pref., Japan	43.8011	142.268	20240728	Autotroph (understory vegetation)	Persicaria filiformis	-33.2248	-3.61438	-0.819194	-0.344637	42.2966	2.05553	NA	NA	NA	NA	NA
P8	Takasu-cho, Kamikawa-gun, Hokkaido Pref., Japan	43.8011	142.268	20240728	Autotroph (understory vegetation)	Sanicula chinensis	-32.2257	-3.0146	0.179931	0.25514	42.5771	1.99318	NA	NA	NA	NA	NA
P8	Takasu-cho, Kamikawa-gun, Hokkaido Pref., Japan	43.8011	142.268	20240728	Autotroph (understory vegetation)	Sanicula chinensis	-32.4385	-2.70504	-0.0329307	0.564703	43.9461	2.75537	NA	NA	NA	NA	NA
P8	Takasu-cho, Kamikawa-gun, Hokkaido Pref., Japan	43.8011	142.268	20240728	Autotroph (understory vegetation)	Sanicula chinensis	-31.9344	-2.36798	0.471215	0.901759	43.3857	2.33094	NA	NA	NA	NA	NA
P8	Takasu-cho, Kamikawa-gun, Hokkaido Pref., Japan	43.8011	142.268	20240728	Autotroph (canopy trees)	Acer amoenum var. amoenum	-33.4621	-4.30173	-1.0565	-1.03199	42.6597	2.00743	-2.08745	8.84885	0.0676098	-1.30727	0.666277
P8	Takasu-cho, Kamikawa-gun, Hokkaido Pref., Japan	43.8011	142.268	20240728	Autotroph (canopy trees)	Acer amoenum var. amoenum	-33.2268	-4.11436	-0.821231	-0.844621	43.2813	2.09725	NA	NA	NA	NA	NA
P8	Takasu-cho, Kamikawa-gun, Hokkaido Pref., Japan	43.8011	142.268	20240728	Autotroph (canopy trees)	Acer amoenum var. amoenum	-33.2574	-4.51965	-0.851785	-1.2499	43.087	1.77629	NA	NA	NA	NA	NA
P8	Takasu-cho, Kamikawa-gun, Hokkaido Pref., Japan	43.8011	142.268	20240728	Autotroph (canopy trees)	Fraxinus mandshurica	-31.5066	-2.42297	0.898974	0.846771	44.1605	2.66506	NA	NA	NA	NA	NA
P8	Takasu-cho, Kamikawa-gun, Hokkaido Pref., Japan	43.8011	142.268	20240728	Autotroph (canopy trees)	Fraxinus mandshurica	-31.7999	-3.7213	0.605653	-0.451558	42.6749	2.17402	NA	NA	NA	NA	NA
P8	Takasu-cho, Kamikawa-gun, Hokkaido Pref., Japan	43.8011	142.268	20240728	Autotroph (canopy trees)	Fraxinus mandshurica	-31.9232	-3.13273	0.482418	0.137018	45.0382	2.58865	NA	NA	NA	NA	NA
P8	Takasu-cho, Kamikawa-gun, Hokkaido Pref., Japan	43.8011	142.268	20240728	Presumed autotroph	Trillium camschatcense	-30.5065	-1.27841	1.89912	1.99134	43.0053	2.70355	NA	NA	NA	NA	NA
P8	Takasu-cho, Kamikawa-gun, Hokkaido Pref., Japan	43.8011	142.268	20240728	Presumed autotroph	Trillium camschatcense	-29.9209	-1.61852	2.48474	1.65123	42.609	2.37309	-0.289054	7.62617	1.866	-2.52994	1.06379
P8	Takasu-cho, Kamikawa-gun, Hokkaido Pref., Japan	43.8011	142.268	20240728	Presumed autotroph	Trillium camschatcense	-29.9147	-1.34561	2.49085	1.92413	42.9335	2.41283	NA	NA	NA	NA	NA
P9	Shibecha-cho, Kawakami-gun, Hokkaido Pref., Japan	43.4062	144.643	20240801	Autotroph (understory vegetation)	Agrimonia pilosa var. japonica	-32.5129	-6.07968	-0.176366	-1.33244	43.2349	2.71999	NA	NA	NA	NA	NA
P9	Shibecha-cho, Kawakami-gun, Hokkaido Pref., Japan	43.4062	144.643	20240801	Autotroph (understory vegetation)	Aruncus dioicus var. kamtschaticus	-32.3927	-3.67548	-0.0561859	1.07176	44.7003	2.69936	NA	NA	NA	NA	NA
P9	Shibecha-cho, Kawakami-gun, Hokkaido Pref., Japan	43.4062	144.643	20240801	Autotroph (understory vegetation)	Parasenecio robustus	-33.0771	-4.45549	-0.740601	0.291742	41.0761	2.86177	NA	NA	NA	NA	NA
P9	Shibecha-cho, Kawakami-gun, Hokkaido Pref., Japan	43.4062	144.643	20240801	Autotroph (understory vegetation)	Pterocypsela elata	-34.1628	-4.83328	-1.8263	-0.0860461	39.9194	3.48397	-5.68591	6.90634	-3.13756	0.253561	0.448388
P9	Shibecha-cho, Kawakami-gun, Hokkaido Pref., Japan	43.4062	144.643	20240801	Autotroph (understory vegetation)	Spiraea salicifolia	-29.5888	-5.00843	2.74768	-0.261193	48.6416	2.42238	NA	NA	NA	NA	NA
P9	Shibecha-cho, Kawakami-gun, Hokkaido Pref., Japan	43.4062	144.643	20240801	Autotroph (understory vegetation)	Thalictrum minus var. hypoleucum	-32.2847	-4.43105	0.0517725	0.316181	45.9154	3.45528	NA	NA	NA	NA	NA
P9	Shibecha-cho, Kawakami-gun, Hokkaido Pref., Japan	43.4062	144.643	20240801	Autotroph (canopy trees)	Fraxinus mandshurica	-30.4912	-2.50036	1.84531	2.24687	45.4382	3.56362	NA	NA	NA	NA	NA
P9	Shibecha-cho, Kawakami-gun, Hokkaido Pref., Japan	43.4062	144.643	20240801	Autotroph (canopy trees)	Kalopanax septemlobus	-30.8375	-1.50752	1.49903	3.23971	46.0033	2.64974	NA	NA	NA	NA	NA
P9	Shibecha-cho, Kawakami-gun, Hokkaido Pref., Japan	43.4062	144.643	20240801	Autotroph (canopy trees)	Morus australis	-32.0963	-0.559487	0.24019	4.18775	40.5119	3.61249	0.589208	6.39922	3.13756	-0.253561	1.34079
P9	Shibecha-cho, Kawakami-gun, Hokkaido Pref., Japan	43.4062	144.643	20240801	Autotroph (canopy trees)	Ulmus davidiana var. japonica	-30.1337	-2.18978	2.20279	2.55745	43.9474	2.32669	NA	NA	NA	NA	NA
P9	Shibecha-cho, Kawakami-gun, Hokkaido Pref., Japan	43.4062	144.643	20240801	Presumed autotroph	Trillium camschatcense	-29.101	-2.6806	3.23553	2.06663	41.1911	2.7793	-4.79538	3.3279	-2.24703	-3.32488	1.03641
P9	Shibecha-cho, Kawakami-gun, Hokkaido Pref., Japan	43.4062	144.643	20240801	Presumed autotroph	Trillium camschatcense	-29.8465	-3.8659	2.49	0.881337	41.9842	2.34911	-4.36066	3.54079	-1.81231	-3.11199	1.0656
P9	Shibecha-cho, Kawakami-gun, Hokkaido Pref., Japan	43.4062	144.643	20240801	Presumed autotroph	Trillium camschatcense	-29.155	-2.53091	3.18155	2.21632	41.1802	2.55979	-3.33173	5.09335	-0.78338	-1.55943	0.9967
P9	Shibecha-cho, Kawakami-gun, Hokkaido Pref., Japan	43.4062	144.643	20240801	Presumed autotroph	Trillium camschatcense	-30.8456	-1.34256	1.49088	3.40468	42.6954	3.06607	NA	NA	NA	NA	NA
P9	Shibecha-cho, Kawakami-gun, Hokkaido Pref., Japan	43.4062	144.643	20240801	Presumed autotroph	Trillium camschatcense	-30.7672	-1.18981	1.5693	3.55742	42.0688	2.72778	NA	NA	NA	NA	NA
P9	Shibecha-cho, Kawakami-gun, Hokkaido Pref., Japan	43.4062	144.643	20240801	Presumed autotroph	Trillium camschatcense	-29.6642	-3.22539	2.67231	1.52185	41.7239	2.65399	NA	NA	NA	NA	NA
AM, arbuscular mycorrhizal; ECM, ectomycorrhizal; SAP, saprotrophic; PMH, partial mycoheterotroph; FMH, full mycoheterotroph; NA, not available.
ε values represent enrichment factors (δsample − δreference) relative to co-occurring autotrophic reference plants. For bulk analysis, understory vegetation was used as the reference, whereas for amino acid ε¹⁵N, all autotrophic plants with amino acid measurements were used as references.
TP was calculated using the conventional equation and is interpreted here as a descriptive index.
Values are means ± SD; single measurements are shown without an SD.
